# Supplementary material for: The Prevalence, Risk Factors, and Antimicrobial Resistance Determinants of Helicobacter pylori Detected in Dyspeptic Patients in North–Central Bangladesh
Source: Infect Dis Rep. 2024 Feb 22;16(2):181–8. doi: 10.3390/idr16020014 (PMC10961801; doi:10.3390/idr16020014)
Supplement: Supplementary file 1 [file idr-16-00014-s001.zip]

Archive with 1 entries (1 files):
- idr-2847771-supplementary.pptx
